# Supplementary material for: Quantifying household liquid medicine dosing errors in Sri Lanka: A hidden public health risk
Source: PLOS Glob Public Health. 2026 Feb 6;6(2):e0005841. doi: 10.1371/journal.pgph.0005841 (PMC12880656; doi:10.1371/journal.pgph.0005841)
Supplement: S1 Data — (XLSX) [file pgph.0005841.s001.xlsx]

## Sheet: Sheet1
Volumetric Method
Measuring cups (Minimum volume)
No.	Expected Volume(mL)	Measured Volume (mL)	Volume Change (mL)	Volume Change/Expected Volume (E)	E*100(% of Deviation)
1	2.5	2.4	-0.1	-0.04	-4
2	2	2.6	0.6	0.3	30
3	2	1.8	-0.2	-0.1	-10
4	2.5	3.1	0.6	0.24	24
5	2.5	2.3	-0.2	-0.08	-8
6	5	5.1	0.1	0.02	2
7	2.5	2.5	0	0	0
8	2.5	2.1	-0.4	-0.16	-16
9	2.5	2.2	-0.3	-0.12	-12
10	2	1.6	-0.4	-0.2	-20
11	2.5	2.5	0	0	0
12	2.5	2.3	-0.2	-0.08	-8
13	2.5	2.9	0.4	0.16	16
14	2.5	2.5	0	0	0
15	2.5	2.7	0.2	0.08	8
16	2.5	3.1	0.6	0.24	24
17	2	1.8	-0.2	-0.1	-10
18	2	1.8	-0.2	-0.1	-10
19	2.5	2.4	-0.1	-0.04	-4
20	2.5	2.4	-0.1	-0.04	-4
21	2.5	2.3	-0.2	-0.08	-8
22	2.5	2.5	0	0	0
23	2.5	2.8	0.3	0.12	12
24	2.5	2.4	-0.1	-0.04	-4
25	2.5	2.5	0	0	0
26	2.5	2.9	0.4	0.16	16
27	2.5	2.1	-0.4	-0.16	-16
28	2	1.8	-0.2	-0.1	-10
29	2.5	2.5	0	0	0
30	2.5	2.1	-0.4	-0.16	-16
31	2.5	2.4	-0.1	-0.04	-4
32	2.5	2.8	0.3	0.12	12
33	2.5	3	0.5	0.2	20
34	2.5	2.9	0.4	0.16	16
35	2.5	2.3	-0.2	-0.08	-8
36	2.5	2.9	0.4	0.16	16
37	2.5	2.2	-0.3	-0.12	-12
38	2.5	2.6	0.1	0.04	4
39	2.5	2.2	-0.3	-0.12	-12
40	2.5	2.5	0	0	0
41	2.5	2.6	0.1	0.04	4
42	2.5	2.7	0.2	0.08	8
43	2.5	2.3	-0.2	-0.08	-8
44	2.5	2.6	0.1	0.04	4
45	2.5	2.7	0.2	0.08	8
46	2.5	2.8	0.3	0.12	12
47	2.5	2.8	0.3	0.12	12
48	2.5	2.7	0.2	0.08	8
49	5	5.3	0.3	0.06	6
50	2	1.9	-0.1	-0.05	-5
51	2.5	2.4	-0.1	-0.04	-4
52	5	5.1	0.1	0.02	2
53	2.5	3.2	0.7	0.28	28
54	2.5	2.5	0	0	0
55	2.5	2.8	0.3	0.12	12
56	5	5.3	0.3	0.06	6
57	2.5	1.9	-0.6	-0.24	-24
58	2.5	2.5	0	0	0
Measuring cups (5 mL)
No.	Expected Volume(mL)	Measured Volume (mL)	Volume Change (mL)	Volume Change/Expected Volume (E)	E*100(% of Deviation)
1	5	5	0	0	0
2	5	6.2	1.2	0.24	24
3	5	5.4	0.4	0.08	8
4	5	4.2	-0.8	-0.16	-16
5	5	4.8	-0.2	-0.04	-4
6	5	4.5	-0.5	-0.1	-10
7	5	5	0	0	0
8	5	4.4	-0.6	-0.12	-12
9	5	4.8	-0.2	-0.04	-4
10	5	5.4	0.4	0.08	8
11	5	5.4	0.4	0.08	8
12	5	5	0	0	0
13	5	5.8	0.8	0.16	16
14	5	5	0	0	0
15	5	5.2	0.2	0.04	4
16	5	5.3	0.3	0.06	6
17	5	5.2	0.2	0.04	4
18	5	5.8	0.8	0.16	16
19	5	5.2	0.2	0.04	4
20	5	5	0	0	0
21	5	4.6	-0.4	-0.08	-8
22	5	5	0	0	0
23	5	5	0	0	0
24	5	5	0	0	0
25	5	4.6	-0.4	-0.08	-8
26	5	5	0	0	0
27	5	4.6	-0.4	-0.08	-8
28	5	5.2	0.2	0.04	4
29	5	4.8	-0.2	-0.04	-4
30	5	4.2	-0.8	-0.16	-16
31	5	4.8	-0.2	-0.04	-4
32	5	5.2	0.2	0.04	4
33	5	5	0	0	0
34	5	5.2	0.2	0.04	4
35	5	4.6	-0.4	-0.08	-8
36	5	5.4	0.4	0.08	8
37	5	4.6	-0.4	-0.08	-8
38	5	4.8	-0.2	-0.04	-4
39	5	5	0	0	0
40	5	5	0	0	0
41	5	5.8	0.8	0.16	16
42	5	5	0	0	0
43	5	5.2	0.2	0.04	4
44	5	5	0	0	0
45	5	5.2	0.2	0.04	4
46	5	5.2	0.2	0.04	4
47	5	5.8	0.8	0.16	16
48	5	4.8	-0.2	-0.04	-4
49	5	5.2	0.2	0.04	4
50	5	5.6	0.6	0.12	12
51	5	5.4	0.4	0.08	8
52	5	5.2	0.2	0.04	4
53	5	5	0	0	0
54	5	5.2	0.2	0.04	4
55	5	5.2	0.2	0.04	4
56	5	5.6	0.6	0.12	12
57	5	4.7	-0.3	-0.06	-6
58	5	5.3	0.3	0.06	6
Measuring cups (maximum volume)
No.	Expected Volume(mL)	Measured Volume (mL)	Volume Change (mL)	Volume Change/Expected Volume (E)	E*100(% of Deviation)
1	10	9.5	-0.5	-0.05	-5
2	15	16.5	1.5	0.1	10
3	15	15	0	0	0
4	10	10	0	0	0
5	10	9.5	-0.5	-0.05	-5
6	20	20	0	0	0
7	10	10	0	0	0
8	10	9.5	-0.5	-0.05	-5
9	10	10	0	0	0
10	15	14.5	-0.5	-0.0333333	-3.33333
11	10	10	0	0	0
12	10	10.5	0.5	0.05	5
13	10	10.5	0.5	0.05	5
14	10	10.5	0.5	0.05	5
15	10	9.5	-0.5	-0.05	-5
16	15	14	-1	-0.0666667	-6.66667
17	15	14.5	-0.5	-0.0333333	-3.33333
18	15	15	0	0	0
19	10	10	0	0	0
20	10	10	0	0	0
21	5	4.6	-0.4	-0.08	-8
22	10	10	0	0	0
23	10	10	0	0	0
24	10	10	0	0	0
25	10	9.5	-0.5	-0.05	-5
26	10	10	0	0	0
27	10	10	0	0	0
28	15	15.5	0.5	0.0333333	3.33333
29	10	10	0	0	0
30	10	10	0	0	0
31	10	10	0	0	0
32	10	10.3	0.3	0.03	3
33	10	10	0	0	0
34	10	9.5	-0.5	-0.05	-5
35	10	10	0	0	0
36	5	5.4	0.4	0.08	8
37	10	10	0	0	0
38	10	10	0	0	0
39	10	10	0	0	0
40	10	10	0	0	0
41	5	5.8	0.8	0.16	16
42	10	10	0	0	0
43	10	10	0	0	0
44	10	10.2	0.2	0.02	2
45	10	10	0	0	0
46	10	10	0	0	0
47	10	10.3	0.3	0.03	3
48	10	10	0	0	0
49	30	31	1	0.0333333	3.33333
50	15	15	0	0	0
51	5	5.4	0.4	0.08	8
52	30	31	1	0.0333333	3.33333
53	10	9.5	-0.5	-0.05	-5
54	10	10	0	0	0
55	10	10	0	0	0
56	30	32	2	0.0666667	6.66667
57	10	9.2	-0.8	-0.08	-8
58	10	9.6	-0.4	-0.04	-4
Dosing spoons (2.5 mL)
No.	Expected Volume(mL)	Measured Volume (mL)	Volume Change (mL)	Volume Change/Expected Volume (E)	E*100(% of Deviation)
1	2.5	2.4	-0.1	-0.04	-4
2	2.5	3.1	0.6	0.24	24
3	2.5	2.2	-0.3	-0.12	-12
4	2.5	3	0.5	0.2	20
5	2.5	2.8	0.3	0.12	12
6	2.5	2.5	0	0	0
7	2.5	2.2	-0.3	-0.12	-12
8	2.5	2.3	-0.2	-0.08	-8
Dosing spoons (5.0 mL)
No.	Expected Volume(mL)	Measured Volume (mL)	Volume Change (mL)	Volume Change/Expected Volume (E)	E*100(% of Deviation)
1	5	5	0	0	0
2	5	5.4	0.4	0.08	8
3	5	5	0	0	0
4	5	4.4	-0.6	-0.12	-12
5	5	5.4	0.4	0.08	8
6	5	5	0	0	0
7	5	4.4	-0.6	-0.12	-12
8	5	5	0	0	0
Table spoons
No.	Expected Volume(ml)	Measured Volume (ml)	Volume Change (mL)	Volume Change/Expected Volume (E)	E*100(% of Deviation)
1	15	5.5	-9.5	-0.633333	-63.3333
2	15	6.5	-8.5	-0.566667	-56.6667
3	15	8	-7	-0.466667	-46.6667
4	15	9.5	-5.5	-0.366667	-36.6667
5	15	8.5	-6.5	-0.433333	-43.3333
6	15	8.5	-6.5	-0.433333	-43.3333
7	15	15	0	0	0
8	15	15.5	0.5	0.0333333	3.33333
9	15	14.5	-0.5	-0.0333333	-3.33333
10	15	15	0	0	0
11	15	8.5	-6.5	-0.433333	-43.3333
12	15	7	-8	-0.533333	-53.3333
13	15	8	-7	-0.466667	-46.6667
14	15	8.5	-6.5	-0.433333	-43.3333
15	15	7	-8	-0.533333	-53.3333
Tea spoons
No.	Expected Volume(mL)	Measured Volume (mL)	Volume Change (mL)	Volume Change/Expected Volume (E)	E*100(% of Deviation)
1	5	4.5	-0.5	-0.1	-10
2	5	3.5	-1.5	-0.3	-30
3	5	3.5	-1.5	-0.3	-30
4	5	4.5	-0.5	-0.1	-10
5	5	4.5	-0.5	-0.1	-10
6	5	4	-1	-0.2	-20
7	5	4.5	-0.5	-0.1	-10
8	5	3.5	-1.5	-0.3	-30
9	5	3.5	-1.5	-0.3	-30
10	5	3.5	-1.5	-0.3	-30
11	5	5	0	0	0
12	5	4	-1	-0.2	-20
13	5	4	-1	-0.2	-20
14	5	5	0	0	0
15	5	4	-1	-0.2	-20
16	5	4	-1	-0.2	-20
17	5	4	-1	-0.2	-20
18	5	4	-1	-0.2	-20
19	5	3	-2	-0.4	-40
20	5	3	-2	-0.4	-40
21	5	6.5	1.5	0.3	30
22	5	7.5	2.5	0.5	50
23	5	4.5	-0.5	-0.1	-10
24	5	4.5	-0.5	-0.1	-10
25	5	3	-2	-0.4	-40
26	5	4.5	-0.5	-0.1	-10
27	5	4	-1	-0.2	-20
28	5	3	-2	-0.4	-40
29	5	4	-1	-0.2	-20
30	5	4	-1	-0.2	-20
31	5	4	-1	-0.2	-20
32	5	4	-1	-0.2	-20
33	5	3.5	-1.5	-0.3	-30
34	5	3.45	-1.55	-0.31	-31
35	5	3.5	-1.5	-0.3	-30
36	5	3.45	-1.55	-0.31	-31
37	5	3.5	-1.5	-0.3	-30
38	5	3.5	-1.5	-0.3	-30
39	5	4	-1	-0.2	-20
40	5	3.5	-1.5	-0.3	-30
41	5	3.5	-1.5	-0.3	-30
42	5	4.5	-0.5	-0.1	-10
43	5	4	-1	-0.2	-20
44	5	3.5	-1.5	-0.3	-30
45	5	3.5	-1.5	-0.3	-30
