# Supplementary material for: Quantifying household liquid medicine dosing errors in Sri Lanka: A hidden public health risk
Source: PLOS Glob Public Health. 2026 Feb 6;6(2):e0005841. doi: 10.1371/journal.pgph.0005841 (PMC12880656; doi:10.1371/journal.pgph.0005841)
Supplement: S2 Data — (XLSX) [file pgph.0005841.s002.xlsx]

## Sheet: Sheet1
Weighing Method
Measuring cups (Minimum volume)
No.	Empty Weight (g)	Filled Weight (g)	Weight of Water (g)	Measured Volume (mL)	Expected Volume (mL)	Volume Change (mL)	Volume Change/Expected Volume (E)	H*100(% of Deviation)
1	2.235	5.865	3.63	3.63	2.5	1.13	0.452	45.2
2	2.62	6.224	3.604	3.604	2	1.604	0.802	80.2
3	2.077	4.177	2.1	2.1	2	0.1	0.05	5
4	1.679	4.358	2.679	2.679	2.5	0.179	0.0716	7.16
5	2.09	5.001	2.911	2.911	2.5	0.411	0.1644	16.44
6	2.709	8.107	5.398	5.398	5	0.398	0.0796	7.96
7	1.697	4.351	2.654	2.654	2.5	0.154	0.0616	6.16
8	2.214	4.838	2.624	2.624	2.5	0.124	0.0496	4.96
9	1.997	4.647	2.65	2.65	2.5	0.15	0.06	6
10	1.992	3.834	1.842	1.842	2	-0.158	-0.079	-7.9
11	1.672	4.326	2.654	2.654	2.5	0.154	0.0616	6.16
12	2.012	4.625	2.613	2.613	2.5	0.113	0.0452	4.52
13	1.871	4.899	3.028	3.028	2.5	0.528	0.2112	21.12
14	1.262	3.761	2.499	2.499	2.5	-0.001	-0.0004	-0.04
15	2.202	4.987	2.785	2.785	2.5	0.285	0.114	11.4
16	1.503	4.755	3.252	3.252	2.5	0.752	0.3008	30.08
17	2.071	4.179	2.108	2.108	2	0.108	0.054	5.4
18	2.035	3.809	1.774	1.774	2	-0.226	-0.113	-11.3
19	1.671	4.39	2.719	2.719	2.5	0.219	0.0876	8.76
20	1.726	4.56	2.834	2.834	2.5	0.334	0.1336	13.36
21	1.115	3.593	2.478	2.478	2.5	-0.022	-0.0088	-0.88
22	1.654	4.188	2.534	2.534	2.5	0.034	0.0136	1.36
23	1.682	4.667	2.985	2.985	2.5	0.485	0.194	19.4
24	2.165	4.906	2.741	2.741	2.5	0.241	0.0964	9.64
25	2.186	5.109	2.923	2.923	2.5	0.423	0.1692	16.92
26	1.161	2.97	1.809	1.809	2.5	-0.691	-0.2764	-27.64
27	2.168	4.522	2.354	2.354	2.5	-0.146	-0.0584	-5.84
28	2.085	4.007	1.922	1.922	2	-0.078	-0.039	-3.9
29	2.16	4.614	2.454	2.454	2.5	-0.046	-0.0184	-1.84
30	1.286	3.584	2.298	2.298	2.5	-0.202	-0.0808	-8.08
31	2.199	5.239	3.04	3.04	2.5	0.54	0.216	21.6
32	1.955	4.537	2.582	2.582	2.5	0.082	0.0328	3.28
33	2.396	4.825	2.429	2.429	2.5	-0.071	-0.0284	-2.84
34	1.11	4.15	3.04	3.04	2.5	0.54	0.216	21.6
35	1.366	3.92	2.554	2.554	2.5	0.054	0.0216	2.16
36	0.993	3.527	2.534	2.534	2.5	0.034	0.0136	1.36
37	1.284	4.078	2.794	2.794	2.5	0.294	0.1176	11.76
38	2.257	5.465	3.208	3.208	2.5	0.708	0.2832	28.32
39	2.184	4.595	2.411	2.411	2.5	-0.089	-0.0356	-3.56
40	2.085	4.572	2.487	2.487	2.5	-0.013	-0.0052	-0.52
41	1.196	4.066	2.87	2.87	2.5	0.37	0.148	14.8
42	1.665	4.146	2.481	2.481	2.5	-0.019	-0.0076	-0.76
43	1.159	3.494	2.335	2.335	2.5	-0.165	-0.066	-6.6
44	1.984	4.634	2.65	2.65	2.5	0.15	0.06	6
45	1.175	3.58	2.405	2.405	2.5	-0.095	-0.038	-3.8
46	2.013	4.416	2.403	2.403	2.5	-0.097	-0.0388	-3.88
47	1.917	4.731	2.814	2.814	2.5	0.314	0.1256	12.56
48	2.334	5.308	2.974	2.974	2.5	0.474	0.1896	18.96
49	3.727	9.041	5.314	5.314	5	0.314	0.0628	6.28
50	2.062	4.055	1.993	1.993	2	-0.007	-0.0035	-0.35
51	1.153	3.719	2.566	2.566	2.5	0.066	0.0264	2.64
52	3.892	9.488	5.596	5.596	5	0.596	0.1192	11.92
53	2.414	5.208	2.794	2.794	2.5	0.294	0.1176	11.76
54	1.698	4.275	2.577	2.577	2.5	0.077	0.0308	3.08
55	1.661	4.2	2.539	2.539	2.5	0.039	0.0156	1.56
56	3.487	9.229	5.742	5.742	5	0.742	0.1484	14.84
57	2.689	4.949	2.26	2.26	2.5	-0.24	-0.096	-9.6
58	1.256	3.891	2.635	2.635	2.5	0.135	0.054	5.4
Measuring cups (5 mL)
No.	Empty Weight (g)	Filled Weight (g)	Weight of Water (g)	Measured Volume (mL)	Expected Volume (mL)	Volume Change (mL)	Volume Change/Expected Volume (E)	H*100(% of Deviation)
1	2.235	7.73	5.495	5.495	5	0.495	0.099	9.9
2	2.62	9.394	6.774	6.774	5	1.774	0.3548	35.48
3	2.077	7.451	5.374	5.374	5	0.374	0.0748	7.48
4	1.679	6.886	5.207	5.207	5	0.207	0.0414	4.14
5	2.09	6.724	4.634	4.634	5	-0.366	-0.0732	-7.32
6	2.709	8.107	5.398	5.398	5	0.398	0.0796	7.96
7	1.697	6.954	5.257	5.257	5	0.257	0.0514	5.14
8	2.214	7.22	5.006	5.006	5	0.006	0.0012	0.12
9	1.997	6.864	4.867	4.867	5	-0.133	-0.0266	-2.66
10	1.992	6.995	5.003	5.003	5	0.003	0.0006	0.06
11	1.672	6.672	5	5	5	0	0	0
12	2.012	7.06	5.048	5.048	5	0.048	0.0096	0.96
13	1.871	6.978	5.107	5.107	5	0.107	0.0214	2.14
14	1.262	6.053	4.791	4.791	5	-0.209	-0.0418	-4.18
15	2.202	7.576	5.374	5.374	5	0.374	0.0748	7.48
16	1.503	6.985	5.482	5.482	5	0.482	0.0964	9.64
17	2.071	7.543	5.472	5.472	5	0.472	0.0944	9.44
18	2.035	7.715	5.68	5.68	5	0.68	0.136	13.6
19	1.671	6.407	4.736	4.736	5	-0.264	-0.0528	-5.28
20	1.726	6.737	5.011	5.011	5	0.011	0.0022	0.22
21	1.115	6.17	5.055	5.055	5	0.055	0.011	1.1
22	1.654	6.427	4.773	4.773	5	-0.227	-0.0454	-4.54
23	1.682	7.043	5.361	5.361	5	0.361	0.0722	7.22
24	2.165	7.256	5.091	5.091	5	0.091	0.0182	1.82
25	2.186	6.986	4.8	4.8	5	-0.2	-0.04	-4
26	1.161	5.803	4.642	4.642	5	-0.358	-0.0716	-7.16
27	2.168	6.927	4.759	4.759	5	-0.241	-0.0482	-4.82
28	2.085	7.582	5.497	5.497	5	0.497	0.0994	9.94
29	2.16	7.4	5.24	5.24	5	0.24	0.048	4.8
30	1.286	5.48	4.194	4.194	5	-0.806	-0.1612	-16.12
31	2.199	6.823	4.624	4.624	5	-0.376	-0.0752	-7.52
32	1.955	7.004	5.049	5.049	5	0.049	0.0098	0.98
33	2.396	6.908	4.512	4.512	5	-0.488	-0.0976	-9.76
34	1.11	6.487	5.377	5.377	5	0.377	0.0754	7.54
35	1.366	6.162	4.796	4.796	5	-0.204	-0.0408	-4.08
36	0.993	6.087	5.094	5.094	5	0.094	0.0188	1.88
37	1.284	5.628	4.344	4.344	5	-0.656	-0.1312	-13.12
38	2.257	7.439	5.182	5.182	5	0.182	0.0364	3.64
39	2.184	7.056	4.872	4.872	5	-0.128	-0.0256	-2.56
40	2.085	6.984	4.899	4.899	5	-0.101	-0.0202	-2.02
41	1.196	6.502	5.306	5.306	5	0.306	0.0612	6.12
42	1.665	6.547	4.882	4.882	5	-0.118	-0.0236	-2.36
43	1.159	6.448	5.289	5.289	5	0.289	0.0578	5.78
44	1.984	7.202	5.218	5.218	5	0.218	0.0436	4.36
45	1.175	5.982	4.807	4.807	5	-0.193	-0.0386	-3.86
46	2.013	7.219	5.206	5.206	5	0.206	0.0412	4.12
47	1.917	7.3	5.383	5.383	5	0.383	0.0766	7.66
48	2.334	7.345	5.011	5.011	5	0.011	0.0022	0.22
49	3.727	9.041	5.314	5.314	5	0.314	0.0628	6.28
50	2.062	7.676	5.614	5.614	5	0.614	0.1228	12.28
51	1.153	3.719	2.566	2.566	5	-2.434	-0.4868	-48.68
52	3.892	9.488	5.596	5.596	5	0.596	0.1192	11.92
53	2.414	7.803	5.389	5.389	5	0.389	0.0778	7.78
54	1.698	6.933	5.235	5.235	5	0.235	0.047	4.7
55	1.661	6.548	4.887	4.887	5	-0.113	-0.0226	-2.26
56	3.487	9.229	5.742	5.742	5	0.742	0.1484	14.84
57	2.689	7.038	4.349	4.349	5	-0.651	-0.1302	-13.02
58	1.256	6.013	4.757	4.757	5	-0.243	-0.0486	-4.86
Measuring cups (Maximum volume)
No.	Empty Weight (g)	Filled Weight (g)	Weight of Water (g)	Measured Volume (mL)	Expected Volume (mL)	Volume Change (mL)	Volume Change/ Expected Volume (E)	H*100(% of Deviation)
1	2.235	12.675	10.44	10.44	10	0.44	0.044	4.4
2	2.62	18.943	16.323	16.323	15	1.323	0.0882	8.82
3	2.077	16.3	14.223	14.223	15	-0.777	-0.0518	-5.18
4	1.679	11.634	9.955	9.955	10	-0.045	-0.0045	-0.45
5	2.09	11.773	9.683	9.683	10	-0.317	-0.0317	-3.17
6	2.709	22.514	19.805	19.805	20	-0.195	-0.00975	-0.975
7	1.697	11.757	10.06	10.06	10	0.06	0.006	0.6
8	2.214	11.833	9.619	9.619	10	-0.381	-0.0381	-3.81
9	1.997	11.666	9.669	9.669	10	-0.331	-0.0331	-3.31
10	1.992	16.535	14.543	14.543	15	-0.457	-0.0304667	-3.04667
11	1.672	11.23	9.558	9.558	10	-0.442	-0.0442	-4.42
12	2.012	12.256	10.244	10.244	10	0.244	0.0244	2.44
13	1.871	12.06	10.189	10.189	10	0.189	0.0189	1.89
14	1.262	12.309	11.047	11.047	10	1.047	0.1047	10.47
15	2.202	11.9	9.698	9.698	10	-0.302	-0.0302	-3.02
16	1.503	15.759	14.256	14.256	15	-0.744	-0.0496	-4.96
17	2.071	16.626	14.555	14.555	15	-0.445	-0.0296667	-2.96667
18	2.035	16.921	14.886	14.886	15	-0.114	-0.0076	-0.76
19	1.671	11.373	9.702	9.702	10	-0.298	-0.0298	-2.98
20	1.726	12.027	10.301	10.301	10	0.301	0.0301	3.01
21	1.115	6.17	5.055	5.055	5	0.055	0.011	1.1
22	1.654	10.629	8.975	8.975	10	-1.025	-0.1025	-10.25
23	1.682	11.292	9.61	9.61	10	-0.39	-0.039	-3.9
24	2.165	12.151	9.986	9.986	10	-0.014	-0.0014	-0.14
25	2.186	12.237	10.051	10.051	10	0.051	0.0051	0.51
26	1.161	10.88	9.719	9.719	10	-0.281	-0.0281	-2.81
27	2.168	11.679	9.511	9.511	10	-0.489	-0.0489	-4.89
28	2.085	16.736	14.651	14.651	15	-0.349	-0.0232667	-2.32667
29	2.16	11.778	9.618	9.618	10	-0.382	-0.0382	-3.82
30	1.286	7.976	6.69	6.69	10	-3.31	-0.331	-33.1
31	2.199	12.11	9.911	9.911	10	-0.089	-0.0089	-0.89
32	1.955	11.627	9.672	9.672	10	-0.328	-0.0328	-3.28
33	2.396	12.165	9.769	9.769	10	-0.231	-0.0231	-2.31
34	1.11	10.969	9.859	9.859	10	-0.141	-0.0141	-1.41
35	1.366	10.763	9.397	9.397	10	-0.603	-0.0603	-6.03
36	0.993	6.087	5.094	5.094	5	0.094	0.0188	1.88
37	1.284	11.462	10.178	10.178	10	0.178	0.0178	1.78
38	2.257	11.546	9.289	9.289	10	-0.711	-0.0711	-7.11
39	2.184	12.031	9.847	9.847	10	-0.153	-0.0153	-1.53
40	2.085	11.714	9.629	9.629	10	-0.371	-0.0371	-3.71
41	1.196	6.502	5.306	5.306	5	0.306	0.0612	6.12
42	1.665	11.142	9.477	9.477	10	-0.523	-0.0523	-5.23
43	1.159	11.303	10.144	10.144	10	0.144	0.0144	1.44
44	1.984	11.695	9.711	9.711	10	-0.289	-0.0289	-2.89
45	1.175	11.071	9.896	9.896	10	-0.104	-0.0104	-1.04
46	2.013	12.186	10.173	10.173	10	0.173	0.0173	1.73
47	1.917	12.331	10.414	10.414	10	0.414	0.0414	4.14
48	2.334	12.631	10.297	10.297	10	0.297	0.0297	2.97
49	3.727	33.242	29.515	29.515	30	-0.485	-0.0161667	-1.61667
50	2.062	17.279	15.217	15.217	15	0.217	0.0144667	1.44667
51	1.153	6.383	5.23	5.23	5	0.23	0.046	4.6
52	3.892	33.845	29.953	29.953	30	-0.047	-0.00156667	-0.156667
53	2.414	12.235	9.821	9.821	10	-0.179	-0.0179	-1.79
54	1.698	11.404	9.706	9.706	10	-0.294	-0.0294	-2.94
55	1.661	11.717	10.056	10.056	10	0.056	0.0056	0.56
56	3.487	33.632	30.145	30.145	30	0.145	0.00483333	0.483333
57	2.689	11.462	8.773	8.773	10	-1.227	-0.1227	-12.27
58	1.256	10.67	9.414	9.414	10	-0.586	-0.0586	-5.86
Dosing spoons (2.5 mL)
No.	Empty Weight (g)	Filled Weight (g)	Weight of Water (g)	Measured Volume (mL)	Expected Volume (mL)	Volume Change (mL)	Volume Change/Expected Volume (E)	H*100(% of Deviation)
1	1.954	4.439	2.485	2.485	2.5	-0.015	-0.006	-0.6
2	1.957	4.079	2.122	2.122	2.5	-0.378	-0.1512	-15.12
3	1.956	4.643	2.687	2.687	2.5	0.187	0.0748	7.48
4	1.954	5.075	3.121	3.121	2.5	0.621	0.2484	24.84
5	1.956	4.131	2.175	2.175	2.5	-0.325	-0.13	-13
6	1.958	4.354	2.396	2.396	2.5	-0.104	-0.0416	-4.16
7	2.687	4.765	2.078	2.078	2.5	-0.422	-0.1688	-16.88
8	2.705	4.52	1.815	1.815	2.5	-0.685	-0.274	-27.4
Dosing cup (5.0 mL)
No.	Empty Weight (g)	Filled Weight (g)	Weight of Water (g)	Measured Volume (mL)	Expected Volume (mL)	Volume Change(mL)	Volume Change/Expected Volume €	H*100(% of Deviation)
1	1.955	6.85	4.895	4.895	5	-0.105	-0.021	-2.1
2	1.955	6.705	4.75	4.75	5	-0.25	-0.05	-5
3	1.956	7.93	5.974	5.974	5	0.974	0.1948	19.48
4	1.957	6.553	4.596	4.596	5	-0.404	-0.0808	-8.08
5	1.956	6.907	4.951	4.951	5	-0.049	-0.0098	-0.98
6	1.957	6.66	4.703	4.703	5	-0.297	-0.0594	-5.94
7	2.694	8.002	5.308	5.308	5	0.308	0.0616	6.16
8	2.74	7.702	4.962	4.962	5	-0.038	-0.0076	-0.76
Table spoons
No.	Empty Weight (g)	Filled Weight (g)	Weight of Water (g)	Measured Volume(mL)	Expected Volume (mL)	Volume Change (mL)	Volume Change/Expected Volume €	H*100(% of Deviation)
1	18.942	23.194	4.252	4.252	15	-10.748	-0.716533	-71.6533
2	18.947	24.766	5.819	5.819	15	-9.181	-0.612067	-61.2067
3	18.945	26.059	7.114	7.114	15	-7.886	-0.525733	-52.5733
4	18.952	26.782	7.83	7.83	15	-7.17	-0.478	-47.8
5	18.949	27.348	8.399	8.399	15	-6.601	-0.440067	-44.0067
6	18.948	26.649	7.701	7.701	15	-7.299	-0.4866	-48.66
7	18.949	33.099	14.15	14.15	15	-0.85	-0.0566667	-5.66667
8	18.946	32.87	13.924	13.924	15	-1.076	-0.0717333	-7.17333
9	18.95	33.993	15.043	15.043	15	0.043	0.00286667	0.286667
10	18.955	32.312	13.357	13.357	15	-1.643	-0.109533	-10.9533
11	18.945	27.722	8.777	8.777	15	-6.223	-0.414867	-41.4867
12	18.945	26.171	7.226	7.226	15	-7.774	-0.518267	-51.8267
13	18.955	27.232	8.277	8.277	15	-6.723	-0.4482	-44.82
14	18.963	25.472	6.509	6.509	15	-8.491	-0.566067	-56.6067
15	18.964	25.694	6.73	6.73	15	-8.27	-0.551333	-55.1333
Tea spoons
No.	Empty Weight (g)	Filled Weight (g)	Weight of Water (g)	Measured Volume(mL)	Expected Volume (mL)	Volume Change (mL)	Volume Change/Expected Volume (E)	H*100(% of Deviation)
1	18.943	22.576	3.633	3.633	5	-1.367	-0.2734	-27.34
2	18.944	22.787	3.843	3.843	5	-1.157	-0.2314	-23.14
3	18.947	22.648	3.701	3.701	5	-1.299	-0.2598	-25.98
4	18.948	22.635	3.687	3.687	5	-1.313	-0.2626	-26.26
5	18.943	22.336	3.393	3.393	5	-1.607	-0.3214	-32.14
6	18.942	22.369	3.427	3.427	5	-1.573	-0.3146	-31.46
7	18.943	23.285	4.342	4.342	5	-0.658	-0.1316	-13.16
8	18.944	23.01	4.066	4.066	5	-0.934	-0.1868	-18.68
9	18.943	22.159	3.216	3.216	5	-1.784	-0.3568	-35.68
10	18.944	23.333	4.389	4.389	5	-0.611	-0.1222	-12.22
11	18.943	23.096	4.153	4.153	5	-0.847	-0.1694	-16.94
12	18.943	23.31	4.367	4.367	5	-0.633	-0.1266	-12.66
13	18.946	23.086	4.14	4.14	5	-0.86	-0.172	-17.2
14	18.953	23.802	4.849	4.849	5	-0.151	-0.0302	-3.02
15	18.947	23.097	4.15	4.15	5	-0.85	-0.17	-17
16	18.952	23.236	4.284	4.284	5	-0.716	-0.1432	-14.32
17	18.949	22.428	3.479	3.479	5	-1.521	-0.3042	-30.42
18	18.945	23.528	4.583	4.583	5	-0.417	-0.0834	-8.34
19	18.945	21.94	2.995	2.995	5	-2.005	-0.401	-40.1
20	18.945	21.924	2.979	2.979	5	-2.021	-0.4042	-40.42
21	18.95	25.227	6.277	6.277	5	1.277	0.2554	25.54
22	18.95	26.709	7.759	7.759	5	2.759	0.5518	55.18
23	18.949	26.254	7.305	7.305	5	2.305	0.461	46.1
24	18.946	23.629	4.683	4.683	5	-0.317	-0.0634	-6.34
25	18.956	21.849	2.893	2.893	5	-2.107	-0.4214	-42.14
26	18.955	23.562	4.607	4.607	5	-0.393	-0.0786	-7.86
27	18.954	22.718	3.764	3.764	5	-1.236	-0.2472	-24.72
28	18.957	22.177	3.22	3.22	5	-1.78	-0.356	-35.6
29	18.949	22.835	3.886	3.886	5	-1.114	-0.2228	-22.28
30	18.949	22.825	3.876	3.876	5	-1.124	-0.2248	-22.48
31	18.954	22.594	3.64	3.64	5	-1.36	-0.272	-27.2
32	18.957	22.511	3.554	3.554	5	-1.446	-0.2892	-28.92
33	18.956	22.776	3.82	3.82	5	-1.18	-0.236	-23.6
34	18.954	22.855	3.901	3.901	5	-1.099	-0.2198	-21.98
35	18.963	22.828	3.865	3.865	5	-1.135	-0.227	-22.7
36	18.966	22.381	3.415	3.415	5	-1.585	-0.317	-31.7
37	18.964	22.41	3.446	3.446	5	-1.554	-0.3108	-31.08
38	18.96	23.092	4.132	4.132	5	-0.868	-0.1736	-17.36
39	18.959	22.47	3.511	3.511	5	-1.489	-0.2978	-29.78
40	18.957	21.973	3.016	3.016	5	-1.984	-0.3968	-39.68
41	18.956	22.839	3.883	3.883	5	-1.117	-0.2234	-22.34
42	18.96	22.604	3.644	3.644	5	-1.356	-0.2712	-27.12
43	18.966	22.406	3.44	3.44	5	-1.56	-0.312	-31.2
44	18.968	22.606	3.638	3.638	5	-1.362	-0.2724	-27.24
45	18.952	23.021	4.069	4.069	5	-0.931	-0.1862	-18.62
